# Supplementary material for: Technoeconomic data adopted for the development of a long-term electricity supply model for the Hashmite Kingdome of Jordan
Source: Data Brief. 2020 Mar 7;30:105391. doi: 10.1016/j.dib.2020.105391 (PMC7115040; doi:10.1016/j.dib.2020.105391)
Supplement: Supplementary file 1 [file mmc1.xml]

<?xml version="1.0" encoding="utf-8" standalone="no"?>
<data>
  <datasets>
    <author>osama.saadeh@gju.edu.jo</author>
    <type>0</type>
    <dataset>
      <value>6</value>
      <reason>Other (please explain)</reason>
      <comments>The data is provided in tables in the manuscript and in the attached excel file</comments>
    </dataset>
  </datasets>
</data>
