# Supplementary material for: Technoeconomic data adopted for the development of a long-term electricity supply model for the Hashmite Kingdome of Jordan
Source: Data Brief. 2020 Mar 7;30:105391. doi: 10.1016/j.dib.2020.105391 (PMC7115040; doi:10.1016/j.dib.2020.105391)
Supplement: Supplementary file 2 [file mmc2.xlsx]

## Sheet: Tabel 1
Table 1
Item	Title	Description of content
1	Table 2	A table that list the percentage of electrical energy consumption per sector in Jordan.
2	Table 3	A table that lists projected peak power demand and generated energy from 2020 to 2040.
3	Table 4	A table listing installed capacity from all different technologies connected to the Jordanian electric network from 2016-2019.
4	Table 5	A table that list projected fuel prices from 2020-2050.
5	Fig. 1.	A graph showing generation cost comparison for CCGT, solar PV and wind from 2015 to 2045.
6	Table 6	A table that lists plant cost and performance parameters for future investment for all generation technologies.
7	Table 7	A table showing all current and contracted PV plants from 2020 to 2023. Table includes capacity, predicted energy generation, initial investment and operation cost.
8	Table 8	A table showing all current and contracted wind power plants from 2020 to 2023. Table includes capacity, predicted energy generation, initial investment and operation cost.

## Sheet: Table 2
Table 2
Sector	Residential	Street Lights	Agricultural and Water Pump	Commercial and Hotels	Industrial
Percent Consumption	45.12	2.32	15.4	15.08	22.08

## Sheet: Table 3
Table 3
Year	Peak Power Demand		Generated Electrical Energy
	MW	% growth	GWh	% growth
2020	3146	2.9	20744	3
2022	3341	3.1	22063	3.2
2025	3645	2.9	24250	3.2
2030	4186	2.8	28230	3.1
2040	5528	2.8	38261	3.1

## Sheet: Table 4
Table 4
	2016	2017	2018	2019
CCGT Installed Capacity (MW)	3800	4200	4200	4200
PV Capacity (MW)	209.8	312.8	648.8	1028.8
Wind Capacity (MW)	197	197	372.2	616.2
Total Renewable Capacity (MW)	407	510	1061	1645
PV share to system Capacity (%)	5	6.6	12.3	17.6
Wind share to system Capacity (%)	4.7	4.2	7.1	10.5
Total Renewable share to system Capacity (%)	10	11	20	28

## Sheet: Table 5
Table 5
		2020	2025	2030	2035	2040	2045	2050
Oil	USD/barrel	77.1	97.2	123.5	148.4	173.9	199.8	225.7
	USD/MMBtu	13.3	16.8	21.3	25.6	30	34.4	38.9
Natural Gas Contract Price	USD/MMBtu	6.3	6.3	6.3	6.3	6.3	6.3	-
Natural Gas at Henry Hub	USD/MMBtu	3.2	4.2	5	6	7	8.3	10.2

## Sheet: Table 6
Table 6
Technology Type	Input Fuel	Efficiency	Variable Operation and Maintenance cost (USD/MWh)	Fixed operation and maintenance cost (USD/kW)	2019 investment cost (USD/kW)	Capacity factor	Construction time (years)	Plant Life (years)
Combined Cycle Gas turbines	Natural Gas	47.5		37.2	930	86	3	30
Wind			8.4		1920	32	1	20
Solar PV utility			8.4		900	28	1	25
Solar PV rooftop			6		1000	28	1	25

## Sheet: Table 7
Table 7
Year of Operation	2020	2021	2022	2023
Additional installed Capacity (MW)	306	200	40	30
Predicated New Generated Energy (GWh)	477.4	312	62.4	46.8
Capital Cost (USD/kW)	900	900	900	900
Variable Operation and Maintenance cost (USD/MWh)	8.4	8.4	8.4	8.4

## Sheet: Table 8
Table 8
Year of Operation	2020	2021	2022	2023
Additional installed Capacity (MW)	551	200	40	80
Predicated New Generated Energy (GWh)	1836.5	666.6	133.3	266.6
Capital Cost (USD/kW)	1920	1920	1920	1920
Variable Operation and Maintenance cost (USD/MWh)	8.4	8.4	8.4	8.4
